# Supplementary material for: The Association between Sleep and Chronic Spinal Pain: A Systematic Review from the Last Decade
Source: J Clin Med. 2021 Aug 26;10(17):3836. doi: 10.3390/jcm10173836 (PMC8432009; doi:10.3390/jcm10173836)
Supplement: Supplementary file 1 [file jcm-10-03836-s001.zip]

Archive with 1 entries (1 files):
- jcm-1342282-supplementary.pdf
